# Supplementary material for: Fe(II) Addition Drives Soil Bacterial Co-Ocurrence Patterns and Functions Mediated by Anaerobic and Chemoautotrophic Taxa
Source: Microorganisms. 2022 Mar 2;10(3):547. doi: 10.3390/microorganisms10030547 (PMC8950066; doi:10.3390/microorganisms10030547)
Supplement: Supplementary file 1 [file microorganisms-10-00547-s001.zip]

Archive with 1 entries (1 files):
- microorganisms-1583761-supplementary.pdf
